# Supplementary material for: Legionella pneumophila and Free-Living Nematodes: Environmental Co-Occurrence and Trophic Link
Source: Microorganisms. 2023 Mar 13;11(3):738. doi: 10.3390/microorganisms11030738 (PMC10056204; doi:10.3390/microorganisms11030738)
Supplement: Supplementary file 1 [file microorganisms-11-00738-s001.zip]

Archive with 7 entries (7 files):
- Table S1.pdf
- Video S1_P. similis + KV02mCherry.mp4
- Video S2_P.similis + E.coli OP50.mp4
- Video S3_Plectus sp. + KV02mCherry.mp4
- Video S4_Plectus sp. + E.coli OP50.mp4
- Video S5_P.similis + A. castellani infected with KV02mCherry.mp4
- Video S6_Plectus sp. + A. castellanii infected with KV02mCherry.mp4
